# Supplementary material for: The host ubiquitin-dependent segregase VCP/p97 is required for the onset of human cytomegalovirus replication
Source: PLoS Pathog. 2017 May 11;13(5):e1006329. doi: 10.1371/journal.ppat.1006329 (PMC5426786; doi:10.1371/journal.ppat.1006329)
Supplement: S1 Table — Raw data from the three repeated siRNA screens including technical repeats. Average over the three experiments as well as Z scores and standard deviations are shown. (XLSX) [file ppat.1006329.s012.xlsx]

## Sheet: Sheet1
n1	well	Gene	Read 1	Read 2	Ave	Ratio to Neg			n2	well	Gene	Read 1	Read 2	Ave	Ratio to Neg			n3	well	Gene	Read 1	Read 2	Ave	Ratio	Ave Ratio	StDev		Gene	mean	StDev	Z score
Plate 1	G06	VCP	8220	10783	9501.5	0.11521			Plate 1	G06	VCP	4583	4320	4451.5	0.10939			Plate 1	G06	VCP	10796	9832	10314	0.129808	0.118136	0.00445225		VCP	0.118136	0.0105188	-74.3305
Plate 3	E02	PI4K2B	21403	23109	22256	0.269865			Plate 3	E02	PI4K2B	11762	13286	12524	0.30776			Plate 3	E02	PI4K2B	22566	21922	22244	0.279954	0.28586	0.0190244		COPA	0.382174	0.00925333	-55.961
Plate 2	C04	SNAP91	27547	31718	29632.5	0.359308			Plate 2	C04	SNAP91	15967	17702	16834.5	0.413685			Plate 2	C04	SNAP91	26222	29250	27736	0.349074	0.374022	0.0281262		AP2A1	0.46412	0.00967061	-45.0726
Plate 3	D07	COPB2	38529	40997	39763	0.482145			Plate 3	D07	COPB2	15296	12857	14076.5	0.345911			Plate 3	D07	COPB2	24726	24612	24669	0.310474	0.37951	0.0709726		PI4K2B	0.28586	0.0196261	-31.2921
Plate 1	C07	COPA	30704	31049	30876.5	0.374392			Plate 1	C07	COPA	15731	15174	15452.5	0.379724			Plate 1	C07	COPA	28984	33374	31179	0.392406	0.382174	0.00397892		SNAP91	0.374022	0.034728	-15.1456
Plate 2	F06	C13ORF9	42931	37361	40146	0.486789			Plate 2	F06	C13ORF9	18807	17047	17927	0.440532			Plate 2	F06	C13ORF9	31842	19628	25735	0.32389	0.41707	0.0354752		CDC42	0.640455	0.0235746	-11.0095
Plate 1	B10	CBLB	36489	34706	35597.5	0.431637			Plate 1	B10	CBLB	19905	22317	21111	0.518774			Plate 1	B10	CBLB	32212	37558	34885	0.439048	0.463153	0.044121		ARRB1	0.603401	0.0314359	-9.43503
Plate 3	B03	AP2A1	38573	39820	39196.5	0.475276			Plate 3	B03	AP2A1	18381	18904	18642.5	0.458114			Plate 3	B03	AP2A1	32614	40322	36468	0.458971	0.46412	0.00870878		GNB2L1	0.566907	0.036048	-9.24025
Plate 1	F07	ITSN1	41121	47955	44538	0.540044			Plate 1	F07	ITSN1	22129	19178	20653.5	0.507532			Plate 1	F07	ITSN1	31716	25928	28822	0.362742	0.470106	0.034998		BIN1	0.776093	0.013437	-9.22134
Plate 1	D03	FYN	51849	44099	47974	0.581708			Plate 1	D03	FYN	26905	22958	24931.5	0.612658			Plate 1	D03	FYN	19360	20080	19720	0.248188	0.480851	0.0689239		CBLB	0.463153	0.0483118	-9.04224
Plate 3	E06	PI4KB	41117	41575	41346	0.50134			Plate 3	E06	PI4KB	15902	17877	16889.5	0.415037			Plate 3	E06	PI4KB	47902	36806	42354	0.53305	0.483142	0.0454932		ATG5	0.623648	0.0328801	-8.40486
Plate 3	D09	FASN	37719	37728	37723.5	0.457415			Plate 3	D09	FASN	10848	16921	13884.5	0.341193			Plate 3	D09	FASN	50348	53450	51899	0.653179	0.483929	0.0759213		DAB2	0.491972	0.0495142	-8.24063
Plate 2	D07	CIB1	35212	33670	34441	0.417613			Plate 2	D07	CIB1	21475	19949	20712	0.508969			Plate 2	D07	CIB1	41116	44050	42583	0.535932	0.487505	0.0477693		ITSN2	0.584318	0.039622	-7.96736
Plate 2	B08	RAB11B	31097	35187	33142	0.401862			Plate 2	B08	RAB11B	21958	20450	21204	0.52106			Plate 2	B08	RAB11B	44294	42248	43271	0.544591	0.489171	0.0617085		AP2A2	0.699829	0.0264277	-7.57427
Plate 1	C08	DAB2	42403	29979	36191	0.438833			Plate 1	C08	DAB2	21392	19324	20358	0.50027			Plate 1	C08	DAB2	39236	46070	42653	0.536813	0.491972	0.0333346		ELKS	0.680667	0.0301811	-7.26723
Plate 1	D11	PIK3C2G	57902	59166	58534	0.709753			Plate 1	D11	PIK3C2G	19695	7392	13543.5	0.332813			Plate 1	D11	PIK3C2G	52280	40502	46391	0.583858	0.542141	0.188854		PI4KB	0.483142	0.0610749	-6.82536
Plate 1	F04	RAC1	44900	46205	45552.5	0.552346			Plate 1	F04	RAC1	26604	26701	26652.5	0.654949			Plate 1	F04	RAC1	36244	35006	35625	0.448361	0.551885	0.0593715		CIB1	0.487505	0.0620109	-6.65198
Plate 2	C03	ENTH	45131	45035	45083	0.546653			Plate 2	C03	ENTH	26344	23204	24774	0.608788			Plate 2	C03	ENTH	42158	37346	39752	0.500302	0.551914	0.0344553		ENTH	0.551914	0.0544338	-6.39467
Plate 3	D10	GNB2L1	42612	44132	43372	0.525906			Plate 3	D10	GNB2L1	23522	23780	23651	0.581191			Plate 3	D10	GNB2L1	47882	46452	47167	0.593624	0.566907	0.0286984		RAB1A	0.724115	0.0301525	-5.83319
Plate 2	F05	ITSN2	47405	42076	44740.5	0.5425			Plate 2	F05	ITSN2	26915	21035	23975	0.589153			Plate 2	F05	ITSN2	48400	50332	49366	0.6213	0.584318	0.0256536		C13ORF9	0.41707	0.0839457	-5.75288
Plate 3	D08	CTBP1	42270	57521	49895.5	0.605007			Plate 3	D08	CTBP1	27131	8057	17594	0.432349			Plate 3	D08	CTBP1	63470	57488	60479	0.761163	0.599506	0.0981348		COPB2	0.37951	0.0906336	-5.74279
Plate 1	B02	ARRB1	48586	48309	48447.5	0.587449			Plate 1	B02	ARRB1	31195	20862	26028.5	0.639615			Plate 1	B02	ARRB1	45812	46856	46334	0.58314	0.603401	0.0267309		HIP1	0.640938	0.0477166	-5.42917
Plate 1	D10	PAK1	38923	39859	39391	0.477635			Plate 1	D10	PAK1	26961	20554	23757.5	0.583808			Plate 1	D10	PAK1	53962	66180	60071	0.756028	0.605824	0.0685445		RAB11B	0.489171	0.0765213	-5.36882
Plate 1	C05	CLTB	48900	44822	46861	0.568212			Plate 1	C05	CLTB	22089	23927	23008	0.56539			Plate 1	C05	CLTB	54994	58994	56994	0.717303	0.616968	0.0289984		ARF3	0.682977	0.0414151	-5.24019
Plate 3	D06	ATG5	51222	57182	54202	0.657225			Plate 3	D06	ATG5	25700	22442	24071	0.591512			Plate 3	D06	ATG5	49636	49240	49438	0.622206	0.623648	0.032859		SH3GLB1	0.685055	0.0448973	-4.78748
Plate 1	C04	CLTA	48161	45949	47055	0.570564			Plate 1	C04	CLTA	25831	25454	25642.5	0.63013			Plate 1	C04	CLTA	59804	53218	56511	0.711224	0.637306	0.0366379		AP1B1	0.695044	0.0443351	-4.62289
Plate 1	B11	CDC42	51129	51701	51415	0.623431			Plate 1	B11	CDC42	26462	24859	25660.5	0.630572			Plate 1	B11	CDC42	53988	52064	53026	0.667363	0.640455	0.00854884		ITSN1	0.470106	0.0943906	-4.55442
Plate 1	D05	HIP1	47171	50917	49044	0.594682			Plate 1	D05	HIP1	25223	26714	25968.5	0.638141			Plate 1	D05	HIP1	53584	56064	54824	0.689992	0.640938	0.0259363		WAS	0.784724	0.0264724	-4.35458
Plate 1	B07	CAV2	46475	49729	48102	0.58326			Plate 1	B07	CAV2	31713	27006	29359.5	0.72147			Plate 1	B07	CAV2	61198	50690	55944	0.704088	0.669606	0.0698184		ATM	0.688757	0.0516906	-4.08668
Plate 2	D11	ELKS	56184	56522	56353	0.683307			Plate 2	D11	ELKS	28614	29126	28870	0.709441			Plate 2	D11	ELKS	50488	52686	51587	0.649252	0.680667	0.0159056		CLTA	0.637306	0.0706039	-3.72068
Plate 1	E11	RAB6A	49646	42132	45889	0.556426			Plate 1	E11	RAB6A	33518	31614	32566	0.800265			Plate 1	E11	RAB6A	54760	54598	54679	0.688167	0.681619	0.121934		CBLC	0.782132	0.0318634	-3.69915
Plate 3	D04	ARF3	58017	62103	60060	0.728256			Plate 3	D04	ARF3	27077	27751	27414	0.673662			Plate 3	D04	ARF3	53598	49220	51409	0.647012	0.682977	0.0292047		RAC1	0.551885	0.103295	-3.37011
Plate 2	F07	SH3GLB1	48338	56200	52269	0.633786			Plate 2	F07	SH3GLB1	30212	28172	29192	0.717354			Plate 2	F07	SH3GLB1	54064	57814	55939	0.704025	0.685055	0.0421411		CLTB	0.616968	0.0869035	-3.25685
Plate 1	B04	ATM	51496	56280	53888	0.653418			Plate 1	B04	ATM	31189	29696	30442.5	0.748083			Plate 1	B04	ATM	52144	53496	52820	0.66477	0.688757	0.0478366		CAV2	0.669606	0.0752814	-3.06044
Plate 3	C06	DDEF2	41240	75726	58483	0.709134			Plate 3	C06	DDEF2	34012	28594	31303	0.769229			Plate 3	C06	DDEF2	48598	46204	47401	0.596569	0.691644	0.0406954		AP4E1	0.739821	0.0596383	-2.68584
Plate 3	B05	AP1B1	51037	57398	54217.5	0.657413			Plate 3	B05	AP1B1	30530	30016	30273	0.743918			Plate 3	B05	AP1B1	53484	55180	54332	0.6838	0.695044	0.0433742		FASN	0.483929	0.157674	-2.6388
Plate 2	D04	WASF2	54561	49875	52218	0.633168			Plate 2	D04	WASF2	33459	30736	32097.5	0.788753			Plate 2	D04	WASF2	51212	54996	53104	0.668345	0.696755	0.0782234		WASF2	0.696755	0.0815905	-2.49104
Plate 3	B04	AP2A2	53969	60812	57390.5	0.695887			Plate 3	B04	AP2A2	27801	31450	29625.5	0.728007			Plate 3	B04	AP2A2	54498	52862	53680	0.675594	0.699829	0.0175175		DDEF2	0.691644	0.0876486	-2.37717
Plate 2	E05	MAPK8IP2	57825	57931	57878	0.701798			Plate 2	E05	MAPK8IP2	35026	31413	33219.5	0.816324			Plate 2	E05	MAPK8IP2	52296	41350	46823	0.589295	0.702472	0.0659279		ROCK2	0.704319	0.0829481	-2.35908
Plate 2	B10	ROCK2	50695	51762	51228.5	0.62117			Plate 2	B10	ROCK2	28482	28874	28678	0.704723			Plate 2	B10	ROCK2	62278	62796	62537	0.787065	0.704319	0.0481233		ARPC3	0.770028	0.0559463	-2.32316
Plate 1	E04	RAB1A	59937	53833	56885	0.689758			Plate 1	E04	RAB1A	29011	31719	30365	0.746179			Plate 1	E04	RAB1A	57074	59950	58512	0.736408	0.724115	0.0284329		CBL	0.813678	0.0411617	-2.09713
Plate 1	C03	AP2M1	49532	47990	48761	0.59125			Plate 1	C03	AP2M1	32405	29969	31187	0.766378			Plate 1	C03	AP2M1	67126	66880	67003	0.843272	0.733633	0.0931084		PAK1	0.605824	0.140497	-2.09383
Plate 2	E04	AP4E1	58190	52665	55427.5	0.672085			Plate 2	E04	AP4E1	30843	33001	31922	0.78444			Plate 2	E04	AP4E1	55302	65938	60620	0.762938	0.739821	0.0565726		FYN	0.480851	0.202086	-2.07411
Plate 3	E04	PRKD1	66360	74224	70292	0.852324			Plate 3	E04	PRKD1	6268	36340	21304	0.523517			Plate 3	E04	PRKD1	71092	67512	69302	0.872206	0.749349	0.168185		SYT1	0.806548	0.0490366	-1.90577
Plate 2	F02	PACSIN3	71093	71911	71502	0.866996			Plate 2	F02	PACSIN3	43435	35402	39418.5	0.968656			Plate 2	F02	PACSIN3	19472	52012	35742	0.449834	0.761829	0.103419		PIK3C2G	0.542141	0.191901	-1.86481
Plate 2	F08	RAB6B	79594	77781	78687.5	0.954123			Plate 2	F08	RAB6B	35687	39123	37405	0.919177			Plate 2	F08	RAB6B	33840	32350	33095	0.41652	0.763273	0.101613		CTBP1	0.599506	0.164476	-1.82697
Plate 2	G04	EPS15L1	82071	78710	80390.5	0.974773			Plate 2	G04	EPS15L1	23481	33479	28480	0.699857			Plate 2	G04	EPS15L1	50790	48234	49512	0.623137	0.765923	0.143505		RAB6A	0.681619	0.122052	-1.78925
Plate 2	C09	ARPC3	59962	60173	60067.5	0.728347			Plate 2	C09	ARPC3	36592	31254	33923	0.833612			Plate 2	C09	ARPC3	50648	68238	59443	0.748125	0.770028	0.0530109		MAPK8IP2	0.702472	0.113516	-1.74008
Plate 1	G07	VIL2	60465	65923	63194	0.766257			Plate 1	G07	VIL2	33132	37838	35485	0.871996			Plate 1	G07	VIL2	66938	40232	53585	0.674398	0.770884	0.0597574		RAB8B	0.786005	0.0763391	-1.49327
Plate 1	C02	CFL1	63627	39010	51318.5	0.622261			Plate 1	C02	CFL1	32642	23546	28094	0.690372			Plate 1	C02	CFL1	82542	78710	80626	1.01473	0.775786	0.0769248		RAB11A	0.828174	0.0502703	-1.4288
Plate 3	B08	BIN1	62134	64763	63448.5	0.769343			Plate 3	B08	BIN1	31505	32919	32212	0.791566			Plate 3	B08	BIN1	62256	59688	60972	0.767368	0.776093	0.0113934		PIP5K1A	0.824788	0.0562322	-1.33752
Plate 2	E06	CBLC	63112	59832	61472	0.745377			Plate 2	E06	CBLC	33155	32114	32634.5	0.801949			Plate 2	E06	CBLC	68210	58772	63491	0.799071	0.782132	0.0287053		VIL2	0.770884	0.0988799	-1.30579
Plate 1	G08	WAS	63748	61008	62378	0.756363			Plate 1	G08	WAS	33163	32662	32912.5	0.80878			Plate 1	G08	WAS	58956	66430	62693	0.789028	0.784724	0.0262381		AP2M1	0.733633	0.129162	-1.28804
Plate 2	F09	RAB8B	63508	64459	63983.5	0.77583			Plate 2	F09	RAB8B	35249	35308	35278.5	0.866921			Plate 2	F09	RAB8B	47402	66262	56832	0.715264	0.786005	0.0499142		RAB5C	0.803637	0.078219	-1.23196
Plate 2	D09	EPN2	63492	66717	65104.5	0.789423			Plate 2	D09	EPN2	40104	39834	39969	0.982184			Plate 2	D09	EPN2	26314	67660	46987	0.591359	0.787655	0.111804		MAPK8IP3	0.816709	0.0813019	-1.02446
Plate 1	F11	VAMP1	65475	66702	66088.5	0.801354			Plate 1	F11	VAMP1	38175	39318	38746.5	0.952143			Plate 1	F11	VAMP1	66492	37750	52121	0.655973	0.803157	0.0865421		RAB2	0.857985	0.0437284	-0.960818
Plate 1	F03	RAB5C	59358	59165	59261.5	0.718574			Plate 1	F03	RAB5C	34214	36794	35504	0.872463			Plate 1	F03	RAB5C	67206	63082	65144	0.819875	0.803637	0.0770871		RAB5B	0.818166	0.0871171	-0.939356
Plate 1	G03	SYT1	64611	64922	64766.5	0.785325			Plate 1	G03	SYT1	33781	36426	35103.5	0.862621			Plate 1	G03	SYT1	62488	60144	61316	0.771698	0.806548	0.0399362		RAB4A	0.829049	0.0826927	-0.858006
Plate 1	B09	CBL	69212	72567	70889.5	0.859569			Plate 1	B09	CBL	31231	32253	31742	0.780017			Plate 1	B09	CBL	62056	65304	63680	0.80145	0.813678	0.0399324		PRKD1	0.749349	0.195829	-0.7693
Plate 2	E02	MAPK8IP3	67087	66413	66750	0.809375			Plate 2	E02	MAPK8IP3	25745	34427	30086	0.739323			Plate 2	E02	MAPK8IP3	75112	68136	71624	0.90143	0.816709	0.0427197		EPS15L1	0.765923	0.184893	-0.725163
Plate 1	E10	RAB5B	63881	64410	64145.5	0.777795			Plate 1	E10	RAB5B	37197	37529	37363	0.918145			Plate 1	E10	RAB5B	70188	50356	60272	0.758558	0.818166	0.0722541		VAMP1	0.803157	0.148093	-0.653935
Plate 1	G11	PIP5K1A	72344	65614	68979	0.836403			Plate 1	G11	PIP5K1A	34166	36992	35579	0.874306			Plate 1	G11	PIP5K1A	63838	57516	60677	0.763655	0.824788	0.0258957		CLTC	0.853287	0.0755056	-0.618667
Plate 3	C05	RAB11A	67229	78489	72859	0.88345			Plate 3	C05	RAB11A	37623	28780	33201.5	0.815882			Plate 3	C05	RAB11A	66284	58492	62388	0.785189	0.828174	0.0359907		CFL1	0.775786	0.209711	-0.59231
Plate 1	E08	RAB4A	59108	63190	61149	0.741461			Plate 1	E08	RAB4A	35140	33219	34179.5	0.839915			Plate 1	E08	RAB4A	73012	70926	71969	0.905772	0.829049	0.05398		EPN2	0.787655	0.195419	-0.574893
Plate 1	F08	SNX1	38385	75222	56803.5	0.688769			Plate 1	F08	SNX1	43298	27420	35359	0.8689			Plate 1	F08	SNX1	79818	74832	77325	0.97318	0.843616	0.0975224		PACSIN3	0.761829	0.274935	-0.50256
Plate 1	C06	CLTC	64051	62686	63368.5	0.768373			Plate 1	C06	CLTC	35625	35884	35754.5	0.878618			Plate 1	C06	CLTC	71014	74052	72533	0.91287	0.853287	0.0577438		RAB6B	0.763273	0.300805	-0.454535
Plate 1	E05	RAB2	65558	68043	66800.5	0.809988			Plate 1	E05	RAB2	38291	34597	36444	0.895562			Plate 1	E05	RAB2	68622	69378	69000	0.868405	0.857985	0.0428927		SNX1	0.843616	0.143881	-0.391876
Plate 1	C09	DIAPH1	58658	57011	57834.5	0.701271			Plate 1	C09	DIAPH1	38303	35108	36705.5	0.901988			Plate 1	C09	DIAPH1	73628	80858	77243	0.972148	0.858469	0.105588		DIAPH1	0.858469	0.140585	-0.295416
Plate 2	B03	HIP1R	65857	78275	72066	0.873834			Plate 2	B03	HIP1R	41995	41461	41728	1.02541			Plate 2	B03	HIP1R	55326	60506	57916	0.728907	0.87605	0.0868792		EPN1	0.879563	0.0796626	-0.256546
Plate 2	F03	EPN1	67034	72235	69634.5	0.844351			Plate 2	F03	EPN1	34503	32526	33514.5	0.823573			Plate 2	F03	EPN1	79398	74868	77133	0.970764	0.879563	0.028303		HIP1R	0.87605	0.148264	-0.161536
Plate 3	B09	ARF1	66034	71866	68950	0.836051			Plate 3	B09	ARF1	38792	36377	37584.5	0.923588			Plate 3	B09	ARF1	74428	71300	72864	0.917036	0.892225	0.0443505		ARF1	0.892225	0.0487581	-0.159457
Plate 3	E03	PITPNM1	61615	67388	64501.5	0.782111			Plate 3	E03	PITPNM1	36070	38625	37347.5	0.917764			Plate 3	E03	PITPNM1	75818	80402	78110	0.98306	0.894312	0.0725037		SYNJ2	0.894451	0.0812538	-0.0682874
Plate 3	C08	SYNJ2	74128	79261	76694.5	0.929957			Plate 3	C08	SYNJ2	36487	40987	38737	0.951909			Plate 3	C08	SYNJ2	64236	63130	63683	0.801488	0.894451	0.0289942		PITPNM1	0.894312	0.102507	-0.0554911
Plate 3	B02	ADAM10	87023	83371	85197	1.03305			Plate 3	B02	ADAM10	37711	41525	39618	0.973559			Plate 3	B02	ADAM10	56336	54282	55309	0.696096	0.900903	0.0661847		ADAM10	0.900903	0.179845	0.00502052
Plate 1	B03	ARRB2	81714	76076	78895	0.956639			Plate 1	B03	ARRB2	36237	42564	39400.5	0.968214			Plate 1	B03	ARRB2	72028	54224	63126	0.794477	0.906444	0.0328359		ARRB2	0.906444	0.0971381	0.0663342
Plate 2	G06	MAP1LC3A	74747	73197	73972	0.896946			Plate 2	G06	MAP1LC3A	40868	40099	40483.5	0.994827			Plate 2	G06	MAP1LC3A	62792	68758	65775	0.827817	0.90653	0.0539585		MAP1LC3A	0.90653	0.0839168	0.0778132
Plate 3	C07	SYNJ1	64345	73433	68889	0.835312			Plate 3	C07	SYNJ1	37163	38819	37991	0.933577			Plate 3	C07	SYNJ1	77222	75004	76113	0.957926	0.908939	0.0511275		IHPK3	0.921074	0.163244	0.129093
Plate 2	D10	TNIK	72545	68782	70663.5	0.856828			Plate 2	D10	TNIK	39653	34676	37164.5	0.913267			Plate 2	D10	TNIK	78922	76926	77924	0.980719	0.916938	0.0336947		SYNJ1	0.908939	0.0649145	0.137697
Plate 2	G08	IHPK3	64133	57204	60668.5	0.735634			Plate 2	G08	IHPK3	41203	38924	40063.5	0.984506			Plate 2	G08	IHPK3	83182	82576	82879	1.04308	0.921074	0.129324		VAMP2	0.929592	0.180254	0.164169
Plate 2	G02	SARA1	77954	82609	80281.5	0.973451			Plate 2	G02	SARA1	38834	37261	38047.5	0.934966			Plate 2	G02	SARA1	63698	72352	68025	0.856134	0.921517	0.0269541		EEA1	0.929736	0.114379	0.259976
Plate 3	C03	CAMK1	78940	81294	80117	0.971457			Plate 3	C03	CAMK1	35573	36474	36023.5	0.885229			Plate 3	C03	CAMK1	68398	76492	72445	0.911762	0.922816	0.0432318		CIB2	0.937373	0.139893	0.267156
Plate 1	G02	VAMP2	45424	74300	59862	0.725855			Plate 1	G02	VAMP2	39887	41060	40473.5	0.994582			Plate 1	G02	VAMP2	85830	83942	84886	1.06834	0.929592	0.140206		TNIK	0.916938	0.0620267	0.273079
Plate 3	C02	EEA1	66241	66366	66303.5	0.803961			Plate 3	C02	EEA1	39043	38904	38973.5	0.957721			Plate 3	C02	EEA1	79304	83982	81643	1.02752	0.929736	0.0818987		SARA1	0.921517	0.0598036	0.359796
Plate 1	C11	DNM2	77592	80018	78805	0.955548			Plate 1	C11	DNM2	38782	40802	39792	0.977835			Plate 1	C11	DNM2	70178	69448	69813	0.878637	0.93734	0.0202815		DNM1	0.969926	0.18559	0.376779
Plate 2	D06	CIB2	70066	66961	68513.5	0.830759			Plate 2	D06	CIB2	36554	35522	36038	0.885585			Plate 2	D06	CIB2	87102	87030	87066	1.09578	0.937373	0.0533145		MAPK8IP1	0.981904	0.207182	0.395323
Plate 3	D02	ACACA	71330	72513	71921.5	0.872082			Plate 3	D02	ACACA	36590	36555	36572.5	0.89872			Plate 3	D02	ACACA	87408	78914	83161	1.04663	0.939144	0.0337661		ACACA	0.939144	0.0940334	0.416276
Plate 1	B05	ATP6V0A1	75792	67000	71396	0.86571			Plate 1	B05	ATP6V0A1	45100	40018	42559	1.04583			Plate 1	B05	ATP6V0A1	77194	67458	72326	0.910265	0.940602	0.0904845		VAPA	0.949655	0.114905	0.432139
Plate 1	E02	PIK3CG	68579	69695	69137	0.838319			Plate 1	E02	PIK3CG	41099	41716	41407.5	1.01753			Plate 1	E02	PIK3CG	77266	76246	76756	0.966019	0.940624	0.0899066		ATP6V0A1	0.940602	0.0938137	0.432791
Plate 2	G11	RAB7B	70912	75700	73306	0.88887			Plate 2	G11	RAB7B	38987	38353	38670	0.950263			Plate 2	G11	RAB7B	81056	77036	79046	0.99484	0.944658	0.033943		PIK3CG	0.940624	0.0922667	0.440286
Plate 2	B07	VAPA	67522	68339	67930.5	0.82369			Plate 2	B07	VAPA	39872	39607	39739.5	0.976544			Plate 2	B07	VAPA	81524	85132	83328	1.04873	0.949655	0.0816037		PIK4CA	0.954397	0.113786	0.47806
Plate 1	E03	PIK4CA	67502	68408	67955	0.823987			Plate 1	E03	PIK4CA	45587	36268	40927.5	1.00574			Plate 1	E03	PIK4CA	77184	87046	82115	1.03347	0.954397	0.0936983		CAMK1	0.922816	0.0441638	0.516621
Plate 2	C10	ARPC1B	80461	69606	75033.5	0.909817			Plate 2	C10	ARPC1B	43322	40566	41944	1.03072			Plate 2	C10	ARPC1B	78784	69864	74324	0.935411	0.958648	0.0608212		RAB8A	1.01569	0.189747	0.609683
Plate 2	B05	HGS	83450	86545	84997.5	1.03064			Plate 2	B05	HGS	36701	41583	39142	0.961862			Plate 2	B05	HGS	67390	76760	72075	0.907106	0.966534	0.0384285		WASF1	1.0063	0.149266	0.712174
Plate 1	C10	DNM1	62467	65923	64195	0.778395			Plate 1	C10	DNM1	48378	45132	46755	1.14894			Plate 1	C10	DNM1	79350	76772	78061	0.982443	0.969926	0.185308		DNM2	0.93734	0.052045	0.717455
Plate 2	B11	MAPK8IP1	64793	64741	64767	0.785331			Plate 2	B11	MAPK8IP1	39088	39216	39152	0.962107			Plate 2	B11	MAPK8IP1	90600	99820	95210	1.19827	0.981904	0.10823		ARF5	0.995524	0.126188	0.756993
Plate 1	B06	CAV1	73709	79805	76757	0.930715			Plate 1	B06	CAV1	43497	38275	40886	1.00472			Plate 1	B06	CAV1	73728	89580	81654	1.02766	0.987699	0.0387584		ACTR2	1.00366	0.132421	0.782836
Plate 1	G05	VAV2	76038	82752	79395	0.962702			Plate 1	G05	VAV2	48627	31143	39885	0.98012			Plate 1	G05	VAV2	83112	82574	82843	1.04263	0.99515	0.0162385		RAB7B	0.944658	0.0532068	0.839321
Plate 3	D05	ARF5	68636	77375	73005.5	0.885226			Plate 3	D05	ARF5	39915	38886	39400.5	0.968214			Plate 3	D05	ARF5	96164	83904	90034	1.13313	0.995524	0.0574431		ARPC1B	0.958648	0.0637119	0.920523
Plate 2	B06	VAPB	74552	80180	77366	0.938099			Plate 2	B06	VAPB	44677	39912	42294.5	1.03933			Plate 2	B06	VAPB	80446	82802	81624	1.02729	1.00157	0.0511567		NSF	1.02251	0.125106	0.979232
Plate 2	D02	ACTR2	68404	77436	72920	0.88419			Plate 2	D02	ACTR2	40160	39662	39911	0.980759			Plate 2	D02	ACTR2	91654	90466	91060	1.14604	1.00366	0.0634092		NEDD4	1.05072	0.148963	1.01183
Plate 3	C11	WASF1	71076	85310	78193	0.948127			Plate 3	C11	WASF1	49284	46420	47852	1.1759			Plate 3	C11	WASF1	89310	52898	71104	0.894885	1.0063	0.11834		HGS	0.966534	0.061897	1.07492
Plate 1	D07	RAB8A	68096	65057	66576.5	0.807272			Plate 1	D07	RAB8A	53827	42083	47955	1.17843			Plate 1	D07	RAB8A	86034	82628	84331	1.06135	1.01569	0.186047		CD81	1.04195	0.128572	1.10408
Plate 2	C11	ACTR3	75708	75532	75620	0.916928			Plate 2	C11	ACTR3	41000	41664	41332	1.01568			Plate 2	C11	ACTR3	84132	94266	89199	1.12262	1.01841	0.0578177		ACTR3	1.01841	0.102874	1.15102
Plate 1	D09	NSF	77750	77021	77385.5	0.938336			Plate 1	D09	NSF	43744	34626	39185	0.962918			Plate 1	D09	NSF	93120	92214	92667	1.16627	1.02251	0.043282		ARF6	1.09844	0.161951	1.22529
Plate 1	B08	CAV3	80854	83355	82104.5	0.995556			Plate 1	B08	CAV3	45664	42227	43945.5	1.0799			Plate 1	B08	CAV3	78786	79860	79323	0.998326	1.02459	0.0428489		SREBF1	1.03833	0.11008	1.25662
Plate 2	C05	PDCD6IP	83392	79970	81681	0.990421			Plate 2	C05	PDCD6IP	45157	43442	44299.5	1.0886			Plate 2	C05	PDCD6IP	80388	83244	81816	1.0297	1.03624	0.049126		RAB4B	1.23666	0.251212	1.34016
Plate 3	E05	SREBF1	87428	95887	91657.5	1.11139			Plate 3	E05	SREBF1	46224	27979	37101.5	0.911719			Plate 3	E05	SREBF1	93160	80352	86756	1.09187	1.03833	0.101025		SYT2	1.09749	0.135024	1.46262
Plate 3	D03	CD81	77383	85984	81683.5	0.990451			Plate 3	D03	CD81	38976	38108	38542	0.947118			Plate 3	D03	CD81	88936	99898	94417	1.18829	1.04195	0.0474768		RAB5A	1.21687	0.2014	1.57334
Plate 2	D05	EFS	79840	80125	79982.5	0.969826			Plate 2	D05	EFS	44524	44319	44421.5	1.0916			Plate 2	D05	EFS	77716	91794	84755	1.06669	1.04271	0.0612787		RAB7L1	1.08679	0.113503	1.64567
Plate 1	F02	MAP4K2	80922	84176	82549	1.00095			Plate 1	F02	MAP4K2	44999	47302	46150.5	1.13409			Plate 1	F02	MAP4K2	72346	89226	80786	1.01674	1.05059	0.0672836		CAV1	0.987699	0.0506653	1.73094
Plate 1	D08	NEDD4	88839	84363	86601	1.05008			Plate 1	D08	NEDD4	47047	26372	36709.5	0.902086			Plate 1	D08	NEDD4	94960	95736	95348	1.20001	1.05072	0.0856304		SEC13L1	1.16578	0.149454	1.77838
Plate 2	B04	ATG12	71990	85806	78898	0.956676			Plate 2	B04	ATG12	45067	45965	45516	1.11849			Plate 2	B04	ATG12	80496	94772	87634	1.10292	1.05936	0.0818806		ATG12	1.05936	0.0892715	1.78517
Plate 2	B02	AP3D1	86210	86887	86548.5	1.04944			Plate 2	B02	AP3D1	41892	42818	42355	1.04082			Plate 2	B02	AP3D1	89086	87428	88257	1.11077	1.06701	0.0133476		VAPB	1.00157	0.0552975	1.83682
Plate 2	F04	PACSIN1	87988	87468	87728	1.06374			Plate 2	F04	PACSIN1	45588	47888	46738	1.14852			Plate 2	F04	PACSIN1	82302	81606	81954	1.03144	1.08124	0.0447608		AP1M1	1.16302	0.143177	1.83703
Plate 3	C10	RAB7L1	76534	81885	79209.5	0.960453			Plate 3	C10	RAB7L1	48734	47317	48025.5	1.18016			Plate 3	C10	RAB7L1	88826	89116	88971	1.11975	1.08679	0.110266		GAF1	1.14569	0.133675	1.83795
Plate 2	C07	ARPC5	80801	82132	81466.5	0.98782			Plate 2	C07	ARPC5	48429	43684	46056.5	1.13178			Plate 2	C07	ARPC5	93224	89342	91283	1.14885	1.08948	0.0739903		SNX2	1.2452	0.172606	1.99991
Plate 2	E08	DNM3	87632	88819	88225.5	1.06978			Plate 2	E08	DNM3	45514	48604	47059	1.15641			Plate 2	E08	DNM3	68670	99754	84212	1.05986	1.09535	0.0445127		MAP4K2	1.05059	0.0727394	2.07027
Plate 2	G10	SYT2	82325	80875	81600	0.989439			Plate 2	G10	SYT2	42218	43579	42898.5	1.05417			Plate 2	G10	SYT2	99318	99140	99229	1.24885	1.09749	0.0543776		SH3GLB2	1.21516	0.150601	2.0927
Plate 3	B10	ARF6	80815	84409	82612	1.00171			Plate 3	B10	ARF6	42632	39423	41027.5	1.0082			Plate 3	B10	ARF6	102128	102138	102133	1.2854	1.09844	0.0540701		ARPC5	1.08948	0.0884548	2.14213
Plate 2	G05	GORASP1	86509	84681	85595	1.03788			Plate 2	G05	GORASP1	43930	46339	45134.5	1.10912			Plate 2	G05	GORASP1	86334	96360	91347	1.14966	1.09888	0.038517		EFS	1.04271	0.0643322	2.21825
Plate 2	E07	ARFIP2	90856	87298	89077	1.0801			Plate 2	E07	ARFIP2	45777	44477	45127	1.10893			Plate 2	E07	ARFIP2	85738	92192	88965	1.11968	1.1029	0.0152083		VAV2	0.99515	0.042029	2.26391
Plate 1	G10	PICALM	85088	96400	90744	1.10031			Plate 1	G10	PICALM	49956	45180	47568	1.16892			Plate 1	G10	PICALM	82448	96594	89521	1.12667	1.13197	0.0343366		GIT1	1.15484	0.112547	2.26433
Plate 2	C08	ARPC4	91619	81159	86389	1.04751			Plate 2	C08	ARPC4	48423	44024	46223.5	1.13588			Plate 2	C08	ARPC4	94110	103418	98764	1.243	1.14213	0.0529184		RAB3B	1.21464	0.135926	2.31479
Plate 2	E09	GAF1	89699	83940	86819.5	1.05273			Plate 2	E09	GAF1	46250	42093	44171.5	1.08545			Plate 2	E09	GAF1	99218	107190	103204	1.29888	1.14569	0.0471537		ARPC4	1.14213	0.0978972	2.47331
Plate 2	E10	VPS4A	88878	89247	89062.5	1.07993			Plate 2	E10	VPS4A	50362	50691	50526.5	1.24162			Plate 2	E10	VPS4A	88896	89946	89421	1.12542	1.14899	0.0811335		AMPH	1.23588	0.135394	2.48079
Plate 2	E11	GIT1	82918	86752	84835	1.02866			Plate 2	E11	GIT1	49538	47394	48466	1.19099			Plate 2	E11	GIT1	96822	101004	98913	1.24488	1.15484	0.085221		PI4K2A	1.33864	0.170891	2.56676
Plate 1	D04	GRB2	90082	88090	89086	1.08021			Plate 1	D04	GRB2	51315	45241	48278	1.18637			Plate 1	D04	GRB2	95908	97944	96926	1.21987	1.16215	0.0556322		CAV3	1.02459	0.0479171	2.60021
Plate 1	E06	RAB3A	88679	90361	89520	1.08547			Plate 1	E06	RAB3A	56007	47601	51804	1.27301			Plate 1	E06	RAB3A	92218	87396	89807	1.13027	1.16292	0.0942428		RAB3A	1.16292	0.0979399	2.6845
Plate 3	C09	AP1M1	83247	81670	82458.5	0.999848			Plate 3	C09	AP1M1	49702	49719	49710.5	1.22157			Plate 3	C09	AP1M1	102058	99386	100722	1.26764	1.16302	0.1149		CLTCL1	1.29364	0.144841	2.71776
Plate 1	F06	SEC13L1	78713	92321	85517	1.03693			Plate 1	F06	SEC13L1	50864	57352	54108	1.32963			Plate 1	F06	SEC13L1	64960	114736	89848	1.13079	1.16578	0.146697		PDCD6IP	1.03624	0.0494153	2.75706
Plate 2	F11	EPN3	90594	89827	90210.5	1.09385			Plate 2	F11	EPN3	52534	49939	51236.5	1.25907			Plate 2	F11	EPN3	95872	88724	92298	1.16162	1.17151	0.0826606		ROCK1	1.84105	0.339279	2.77368
Plate 2	E03	NEDD4L	88880	97320	93100	1.12888			Plate 2	E03	NEDD4L	46777	47138	46957.5	1.15392			Plate 2	E03	NEDD4L	96232	104450	100341	1.26285	1.18188	0.0265141		STAU	1.23666	0.11822	2.84769
Plate 2	D03	ARPC2	95546	OVRFLW	95546	1.15854			Plate 2	D03	ARPC2	49790	49371	49580.5	1.21837			Plate 2	D03	ARPC2	103400	93432	98416	1.23862	1.20518	0.0314358		VPS4A	1.14899	0.083385	2.98599
Plate 2	C02	RAB3D	90558	96468	93513	1.13389			Plate 2	C02	RAB3D	49641	48660	49150.5	1.20781			Plate 2	C02	RAB3D	98532	106636	102584	1.29108	1.21093	0.0436044		PACSIN1	1.08124	0.0604703	2.9971
Plate 1	E07	RAB3B	90401	86815	88608	1.07441			Plate 1	E07	RAB3B	54195	45399	49797	1.22369			Plate 1	E07	RAB3B	110068	103798	106933	1.34581	1.21464	0.0836958		BECN1	1.28964	0.127612	3.0533
Plate 2	G03	SH3GLB2	89053	86994	88023.5	1.06733			Plate 2	G03	SH3GLB2	57480	53890	55685	1.36838			Plate 2	G03	SH3GLB2	95488	96760	96124	1.20978	1.21516	0.150536		EPN3	1.17151	0.0830539	3.26911
Plate 1	E09	RAB5A	80875	84023	82449	0.999733			Plate 1	E09	RAB5A	53106	48900	51003	1.25333			Plate 1	E09	RAB5A	112458	109630	111044	1.39755	1.21687	0.137107		GORASP1	1.09888	0.056586	3.51473
Plate 3	B07	AMPH	84651	96041	90346	1.09549			Plate 3	B07	AMPH	52121	49330	50725.5	1.24651			Plate 3	B07	AMPH	109108	107910	108509	1.36565	1.23588	0.0842925		GRB2	1.16215	0.0729116	3.59543
Plate 1	F10	STAU	90154	91321	90737.5	1.10024			Plate 1	F10	STAU	53709	52839	53274	1.30914			Plate 1	F10	STAU	102364	104316	103340	1.30059	1.23666	0.106069		DNM3	1.09535	0.0531143	3.67788
Plate 2	F10	RAB4B	97454	OVRFLW	120000	1.45506			Plate 2	F10	RAB4B	44666	33640	39153	0.962132			Plate 2	F10	RAB4B	104122	101320	102721	1.2928	1.23666	0.246995		CIB3	1.28395	0.0994243	3.86173
Plate 1	F09	SNX2	89277	96616	92946.5	1.12702			Plate 1	F09	SNX2	40862	53979	47420.5	1.16529			Plate 1	F09	SNX2	114858	114496	114677	1.44328	1.2452	0.060298		RAB3D	1.21093	0.0786413	3.95371
Plate 2	C06	AP1M2	98202	97547	97874.5	1.18677			Plate 2	C06	AP1M2	52351	51936	52143.5	1.28136			Plate 2	C06	AP1M2	109044	100750	104897	1.32019	1.26277	0.0501111		NEDD4L	1.18188	0.0712281	3.95747
Plate 2	G09	CIB3	98686	94377	96531.5	1.17049			Plate 2	G09	CIB3	54089	53791	53940	1.3255			Plate 2	G09	CIB3	100944	114518	107731	1.35586	1.28395	0.0802377		LIMK1	1.66044	0.178187	4.26763
Plate 3	C04	BECN1	95270	OVRFLW	95270	1.15519			Plate 3	C04	BECN1	50022	56159	53090.5	1.30463			Plate 3	C04	BECN1	112066	111856	111961	1.40909	1.28964	0.0822904		AP3D1	1.06701	0.0381398	4.37884
Plate 1	G09	CLTCL1	90007	98050	94028.5	1.14014			Plate 1	G09	CLTCL1	55279	51575	53427	1.3129			Plate 1	G09	CLTCL1	110690	116220	113455	1.4279	1.29364	0.0946739		AP1M2	1.26277	0.0686212	5.28661
Plate 3	D11	PI4K2A	96974	99055	98014.5	1.18847			Plate 3	D11	PI4K2A	64395	59688	62041.5	1.52459			Plate 3	D11	PI4K2A	108840	98198	103519	1.30285	1.33864	0.168374		TSG101	1.58828	0.1283	5.36459
Plate 3	B11	RHOA	OVRFLW	OVRFLW	120000	1.45506			Plate 3	B11	RHOA	53888	53391	53639.5	1.31812			Plate 3	B11	RHOA	116622	114502	115562	1.45442	1.4092	0.0697026		RAB3C	1.55432	0.116644	5.60958
Plate 1	D02	EPS15	OVRFLW	OVRFLW	120000	1.45506			Plate 1	D02	EPS15	51842	54573	53207.5	1.3075			Plate 1	D02	EPS15	115030	118342	116686	1.46856	1.41037	0.0756653		EPS15	1.41037	0.0893445	5.71242
Plate 3	B06	AP2B1	OVRFLW	OVRFLW	120000	1.45506			Plate 3	B06	AP2B1	54095	56136	55115.5	1.35439			Plate 3	B06	AP2B1	123708	120246	121977	1.53515	1.4482	0.0562457		AP2B1	1.4482	0.0905763	6.05235
Plate 2	B09	PSCD3	OVRFLW	OVRFLW	120000	1.45506			Plate 2	B09	PSCD3	59327	52983	56155	1.37993			Plate 2	B09	PSCD3	127284	120898	124091	1.56176	1.46558	0.0467086		PSCD3	1.46558	0.091368	6.19016
Plate 2	G07	RAB3C	OVRFLW	OVRFLW	120000	1.45506			Plate 2	G07	RAB3C	64203	59923	62063	1.52511			Plate 2	G07	RAB3C	134458	132958	133708	1.68279	1.55432	0.0510139		RHOA	1.4092	0.078877	6.45558
Plate 1	G04	TSG101	OVRFLW	OVRFLW	120000	1.45506			Plate 1	G04	TSG101	68515	70741	69628	1.71101			Plate 1	G04	TSG101	125720	128342	127031	1.59876	1.58828	0.128014		PICALM	1.13197	0.0346078	6.7028
Plate 1	D06	LIMK1	OVRFLW	OVRFLW	120000	1.45506			Plate 1	D06	LIMK1	76220	66406	71313	1.75242			Plate 1	D06	LIMK1	140040	141844	140942	1.77384	1.66044	0.152243		ARPC2	1.20518	0.0416396	7.32905
Plate 1	F05	ROCK1	OVRFLW	OVRFLW	120000	1.45506			Plate 1	F05	ROCK1	84281	76545	80413	1.97604			Plate 1	F05	ROCK1	173170	159284	166227	2.09206	1.84105	0.270382		ARFIP2	1.1029	0.0204654	9.91449
