# Supplementary material for: The host ubiquitin-dependent segregase VCP/p97 is required for the onset of human cytomegalovirus replication
Source: PLoS Pathog. 2017 May 11;13(5):e1006329. doi: 10.1371/journal.ppat.1006329 (PMC5426786; doi:10.1371/journal.ppat.1006329)
Supplement: S3 Table — Total read counts across each of the 3 MIE junctions are shown along with ratio calculations defining the differential between exon 2 to 3, 3 to 4 and 3 to 5 in log 2. (XLSX) [file ppat.1006329.s014.xlsx]

## Sheet: Sheet1
24HR VCP				24HR Neg
1	221	0.320755		1	437	0.35908
2	345	0.500726		2	581	0.477403
3	38	0.0551524		3	81	0.0665571
4	82	0.119013		4	115	0.0944947
5	3	0.00435414		5	3	0.00246508
Total	689				1217
48HR VCP
1	435	0.405784
2	431	0.402052
3	63	0.0587687
4	139	0.129664
5	4	0.00373134
	1072
72HR VCP				72HR Neg
1	474	0.425876		1	1886	0.376673
2	411	0.369272		2	1649	0.329339
3	63	0.0566038		3	331	0.0661074
4	161	0.144654		4	1126	0.224885
5	4	0.00359389		5	15	0.00299581
	1113				5007

## Sheet: splice counts
24HR-siNeg								24HR-siVCP
Strand	5	4	3	2	1	EXONS		Strand	5	4	3	2	1	EXONS
-	983					5		-	820					5
-	0	16845				4		-	2	17501				4
-	33	687	1954			3		-	33	697	2008			3
-	1	18	939	581		2		-	0	32	1109	747		2
-	0	0	0	4	2	1		-	0	0	1	5	2	1
48HR_Neg								48HR_siVCP
Strand	5	4	3	2	1	EXONS		Strand	5	4	3	2	1	EXONS
-	3764					5		-	1116					5
-	7	9373				4		-	1	5603				4
-	98	372	1291			3		-	25	219	683			3
-	3	8	681	425		2		-	0	7	335	211		2
-	0	0	1	4	12	1		-	0	0	1	2	4	1
72HR_Neg								72HR-siVCP
Strand	5	4	3	2	1	EXONS		Strand	5	4	3	2	1	EXONS
-	5446					5		-	1382					5
-	2	4524				4		-	1	2831				4
-	69	161	788			3		-	16	116	389			3
-	2	4	330	241		2		-	1	3	160	100		2
-	0	0	2	3	7	1		-	0	0	2	1	7	1
Negative splice frequencies								siVCP splice frequencies
	exon 3 and 5	exon 3 and 4	exon 3 and 2						exon 3 and 5	exon 3 and 4	exon 3 and 2
24	0.00913368	0.190147	0.259895					24	0.00857588	0.181133	0.288202
48	0.0401146	0.152272	0.278756					48	0.0197941	0.173397	0.265241
72	0.0511111	0.119259	0.244444					72	0.0234261	0.169839	0.234261
log2 ratios
	exon 3 and 5	exon 3 and 4	exon 3 and 2
24HR	0.0909115	0.070063	-0.149151
48HR	1.01905	-0.187427	0.0716945
72HR	1.12552	-0.510066	0.0613922

## Sheet: exon read counts
24HR-siNeg								24HR-siVCP
Samtools flag	5	4	3	2	1	Total		Samtools flag	5	4	3	2	1	Total
147	990	16914	2687	1543	7	22141		147	827	17564	2749	1894	8	23042
163	395	526	57	35	1	1014		163	220	316	26	23	0	585
99	1021	17561	2927	615	3	22127		99	857	18239	3146	779	4	23025
83	393	506	74	32	0	1005		83	211	315	24	30	0	580
-	2011	34475	5614	2158	10	44268		-	1684	35803	5895	2673	12	46067
+	788	1032	131	67	1	2019		+	431	631	50	53	0	1165
	0.0454278	0.778779	0.126818	0.0487485	0.000225897				0.0365555	0.777194	0.127966	0.0580242	0.00026049
	0.390292	0.511144	0.0648836	0.0331847	0.000495295				0.369957	0.541631	0.0429185	0.0454936	0
48HR_Neg								48HR_siVCP
Samtools flag	5	4	3	2	1	Total		Samtools flag	5	4	3	2	1	Total
147	3791	9419	1778	1127	18	16133		147	1127	5624	935	556	7	8249
163	1175	1101	91	114	4	2485		163	401	386	33	45	1	866
99	3879	9772	2003	466	21	16141		99	1144	5837	1030	232	8	8251
83	1157	1077	110	102	2	2448		83	391	377	39	35	2	844
-	7670	19191	3781	1593	39	32274		-	2271	11461	1965	788	15	16500
+	2332	2178	201	216	6	4933		+	792	763	72	80	3	1710
	0.237653	0.594627	0.117153	0.0493586	0.0012084				0.137636	0.694606	0.119091	0.0477576	0.000909091
	0.472735	0.441516	0.040746	0.0437867	0.0012163				0.463158	0.446199	0.0421053	0.0467836	0.00175439
72HR_Neg								72HR-siVCP
Samtools flag	5	4	3	2	1	Total		Samtools flag	5	4	3	2	1	Total
147	5476	4538	1032	588	13	11647		147	1390	2844	527	266	10	5037
163	1523	1431	141	183	5	3283		163	433	374	32	42	0	881
99	5526	4704	1137	266	12	11645		99	1406	2956	563	114	8	5047
83	1564	1385	161	152	5	3267		83	424	363	42	39	2	870
-	11002	9242	2169	854	25	23292		-	2796	5800	1090	380	18	10084
+	3087	2816	302	335	10	6550		+	857	737	74	81	2	1751
	0.472351	0.396789	0.0931221	0.0366649	0.00107333				0.277271	0.575169	0.108092	0.0376835	0.00178501
	0.471298	0.429924	0.0461069	0.051145	0.00152672				0.489435	0.420902	0.0422616	0.0462593	0.0011422
